# Supplementary material for: FeV LDH Coated on Sandpaper as an Electrode Material for High-Performance Flexible Energy Storage Devices
Source: Polymers (Basel). 2023 Feb 24;15(5):1136. doi: 10.3390/polym15051136 (PMC10007251; doi:10.3390/polym15051136)
Supplement: Supplementary file 1 [file polymers-15-01136-s001.zip]

Archive with 1 entries (1 files):
- polymers-2135566-supplementary.pdf
